# Supplementary material for: Breast Cancer: How Hippotherapy Bridges the Gap between Healing and Recovery—A Randomized Controlled Clinical Trial
Source: Cancers (Basel). 2023 Feb 19;15(4):1317. doi: 10.3390/cancers15041317 (PMC9953804; doi:10.3390/cancers15041317)
Supplement: Supplementary file 1 [file cancers-15-01317-s001.zip]

Archive with 1 entries (1 files):
- cancers-2181862-supplementary.pdf
